# Supplementary material for: Transfer learning for biomedical named entity recognition with neural networks
Source: Bioinformatics. 2018 Jun 1;34(23):4087–94. doi: 10.1093/bioinformatics/bty449 (PMC6247938; doi:10.1093/bioinformatics/bty449)
Supplement: Supplementary Data [file bty449_supp.zip]

Archive with 4 entries (3 files):
- bty449-suppl_data/
- bty449-suppl_data/additional_file_2.zip
- bty449-suppl_data/appendix_A1.pdf
- bty449-suppl_data/additional_file_1.pdf
